# Supplementary material for: The Comparative Full-Length Genome Characterization of African Swine Fever Virus Detected in Thailand
Source: Animals (Basel). 2024 Sep 6;14(17):2602. doi: 10.3390/ani14172602 (PMC11394130; doi:10.3390/ani14172602)
Supplement: Supplementary file 1 [file animals-14-02602-s001.zip]

Archive with 1 entries (1 files):
- animals-3157632-supplementary.pdf
